# Supplementary material for: Unveiling the Bio-Interface via Spectroscopic and Computational Studies of (Propyl-3-ol/butyl-4-ol)triphenyltin(IV) Compound Binding to Human Serum Transferrin
Source: Materials (Basel). 2026 Jan 23;19(3):457. doi: 10.3390/ma19030457 (PMC12898580; doi:10.3390/ma19030457)
Supplement: Supplementary file 1 [file materials-19-00457-s001.zip]

Archive with 1 entries (1 files):
- materials-4100436-supplementary.pdf
